# Supplementary material for: Transferable Resistance to Highest Priority Critically Important Antibiotics for Human Health in Escherichia coli Strains Obtained From Livestock Feces in Uruguay
Source: Front Vet Sci. 2020 Nov 19;7:588919. doi: 10.3389/fvets.2020.588919 (PMC7717973; doi:10.3389/fvets.2020.588919)
Supplement: Supplementary file 2 [file Table_2.XLSX]

## Sheet: Total
	AMC	CAZ	CRO	CIP	CN	AK	SXT	COL	PMQR	BLEE/pAmpC	mcr		AMC	amoxicillin-clavulanic acid
C1A2.1	0	0	0	1	0	0	1	0	-	nd	nd		CAZ	ceftazidime
C1A7.1	0	0	0	1	0	0	1	0	-	nd	nd		CRO	ceftriaxone
C1A7.2	0	0	0	1	0	0	1	0	QnrB19	nd	nd		CIP	ciprofloxacin
C1A9.1	0	0	0	1	0	0	1	0	-	nd	nd		CN	gentamicin
C1A12.1	0	0	0	1	0	0	0	0	QnrB19	nd	nd		AK	amikacin
C1A14.1	0	0	0	1	0	0	1	0	-	nd	nd		SXT	trimethoprim-sulfamethoxazole
C1A17.1	0	0	0	1	0	0	1	0	-	nd	nd		COL	colistin
C1A17.2	0	0	0	1	1	0	1	0	QnrB19	nd	nd
C1A18.1	0	0	0	1	0	0	1	0	-	nd	nd		0	susceptible
C1A19.1	0	0	0	1	0	0	1	0	-	nd	nd		1	Resistant
C1A19.2	0	0	0	1	0	0	1	0	-	nd	nd
C2A2.1	0	0	0	1	0	0	0	0	-	nd	nd
C2A2.2	0	0	0	1	0	0	0	0	QnrB19	nd	nd		Strain nomenclature
C2A3.1	0	0	0	1	0	0	0	0	QnrB19	nd	nd		C	Calves farm
C2A6.1	0	0	0	1	0	0	1	0	-	nd	nd		P	Poultry farm
C2A10.1	0	0	0	1	0	0	0	0	-	nd	nd		S	Swine farm
C2A19.1	0	0	0	1	0	0	1	0	-	nd	nd		A	Animal
C3A2.1	0	0	0	1	0	0	1	0	-	nd	nd		-	negative result
C3A4.1	0	0	0	1	0	0	1	0	-	nd	nd		nd	not determined
C3A5.1	0	0	0	1	0	0	1	0	QnrB19	nd	nd
C3A6.1	0	0	0	1	0	0	1	0	-	nd	nd
C3A7.1	0	0	0	1	0	0	1	0	QnrB19	nd	nd
C3A7.2	0	0	0	1	0	0	1	0	-	nd	nd
C3A8.1	0	0	0	1	0	0	1	0	QnrB19	nd	nd
C3A9.1	0	0	0	1	0	0	1	0	-	nd	nd
C3A10.1	0	0	0	1	0	0	1	0	-	nd	nd
C3A12.1	0	0	0	1	0	0	0	0	-	nd	nd
C3A13.1	0	0	0	1	0	0	1	0	-	nd	nd
C3A15.1	0	0	0	1	0	1	1	0	-	nd	nd
C3A16.1	0	0	0	1	0	0	1	0	-	nd	nd
C3A16.2	0	0	0	1	0	0	1	0	QnrB19	nd	nd
C3A17.1	0	0	0	1	0	0	1	0	-	nd	nd
C3A18.1	0	0	0	1	0	0	1	0	-	nd	nd
C3A18.2	0	0	0	1	0	0	1	0	QnrB19	nd	nd
C3A19.1	0	0	0	1	0	0	1	0	QnrB19	nd	nd
C3A19.2	0	0	0	1	0	0	1	0	-	nd	nd
C3A20.1	0	0	0	1	0	0	0	0	-	nd	nd
C4A2.1	0	0	0	1	0	0	1	0	-	nd	nd
C4A3.1	0	0	0	1	0	0	1	0	-	nd	nd
C4A4.1	0	0	0	1	0	0	1	0	-	nd	nd
C4A5.1	0	0	0	1	0	0	1	0	-	nd	nd
C4A11.1	0	0	0	1	0	0	1	0	-	nd	nd
C4A14.1	0	0	0	1	0	0	1	0	-	nd	nd
C4A16.1	0	0	0	1	0	0	1	0	-	nd	nd
C5A1.1	0	0	0	1	0	0	1	0	QnrB19	nd	nd
C5A1.2	0	0	1	1	0	0	0	0	QnrB19	CTX-M-15	nd
C5A2.1	0	0	0	1	0	0	0	0	QnrB19	nd	nd
C5A3.1	0	0	0	1	0	0	1	0	QnrB19	nd	nd
C5A3.2	0	0	0	1	0	0	1	0	QnrS1	nd	nd
C5A3.3	0	0	0	1	0	0	1	0	-	nd	nd
C5A4.1	0	0	0	1	0	0	0	0	QnrB19	nd	nd
C5A4.2	0	0	0	1	0	0	1	0	-	nd	nd
C5A5.1	0	0	0	1	1	0	1	0	-	nd	nd
C5A6.1	1	0	0	1	0	0	1	0	QnrE1	nd	nd
C5A6.2	0	0	0	1	0	0	1	0	-	nd	nd
C5A7.1	0	0	0	1	0	0	1	0	QnrE1	nd	nd
C5A7.2	0	0	0	1	0	0	1	0	-	nd	nd
C5A8.1	0	0	0	1	0	0	1	0	QnrB19	nd	nd
C5A8.2	0	0	0	1	0	0	1	0	-	nd	nd
C5A9.1	0	0	0	1	0	0	1	0	-	nd	nd
C5A9.2	0	0	0	1	0	0	1	0	QnrB19	nd	nd
C5A10.1	0	0	0	1	0	0	1	0	QnrB19	nd	nd
C5A10.2	0	0	0	1	1	0	1	0	-	nd	nd
C5A11.1	0	0	0	1	0	0	0	0	-	nd	nd
C5A12.1	0	0	0	1	0	0	1	0	-	nd	nd
C5A13.1	0	0	0	1	0	0	1	0	-	nd	nd
C5A14.1	0	0	0	1	0	0	1	0	-	nd	nd
C5A15.1	0	0	0	1	0	0	0	0	-	nd	nd
C5A17.1	0	0	0	1	0	0	1	0	-	nd	nd
C5A18.1	0	0	0	1	0	0	1	0	-	nd	nd
C5A19.1	0	0	0	1	0	0	0	0	-	nd	nd
C5A20.1	0	0	0	1	0	0	1	0	QnrB19	nd	nd
C5A20.2	0	0	0	1	0	0	1	0	-	nd	nd
P1A2.1	1	0	1	1	1	0	0	0	QnrE1	CTX-M-2	nd
P1A2.2	0	0	0	1	0	0	0	0	-	nd	nd
P1A3.1	0	0	0	1	0	0	0	0	QnrE1	nd	nd
P1A4.2	0	0	0	1	0	0	0	0	QnrB19	nd	nd
P1A6.1	0	0	1	0	1	0	0	0	nd	CTX-M-2	nd
P1A6.2	0	0	0	1	0	0	0	0	-	nd	nd
P1A7.1	0	0	0	1	0	0	0	0	-	nd	nd
P1A9.1	0	0	0	1	0	0	0	0	-	nd	nd
P1A11.1	0	0	0	1	0	0	1	0	QnrB19	nd	nd
P1A11.2	0	0	0	1	0	0	1	0	-	nd	nd
P1A12.1	0	0	0	1	0	0	1	0	-	nd	nd
P1A13.1	0	0	0	1	0	0	0	0	-	nd	nd
P1A14.1	1	0	0	1	0	0	1	0	QnrB19	nd	nd
P1A15.1	0	0	0	1	0	0	0	0	QnrB19/QnrE1	nd	nd
P1A16.1	0	0	0	1	0	0	0	0	QnrB19/QnrE1	nd	nd
P1A17.1	1	0	1	0	1	0	0	0	nd	CTX-M-2	nd
P2A1.1	1	1	1	1	1	0	0	0	-	CTX-M-2	nd
P2A1.2	0	0	0	1	0	0	0	0	-	nd	nd
P2A2.1	0	0	0	1	0	0	0	0	-	nd	nd
P2A3.1	0	0	0	1	0	0	0	0	QnrB19	nd	nd
P2A3.2	0	0	0	1	0	0	0	0	-	nd	nd
P2A5.1	0	0	0	1	0	0	0	0	-	nd	nd
P2A6.1	0	0	0	1	0	0	0	0	QnrB19	nd	nd
P2A6.2	0	0	1	1	0	0	0	0	-	CTX-M-2	nd
P2A7.1	0	0	0	1	0	0	0	0	-	nd	nd
P2A8.1	0	0	0	1	0	0	0	0	QnrB19	nd	nd
P2A8.2	0	0	0	1	0	0	0	0	-	nd	nd
P2A9.1	0	0	1	1	0	0	0	0	QnrB19	CTX-M-2	nd
P2A10.1	0	0	0	1	0	0	0	0	-	nd	nd
P3A1.1	0	0	1	0	0	0	1	0	nd	CTX-M-8	nd
P3A2.2	1	0	1	1	0	0	0	0	QnrB19	CTX-M-55	nd
P3A3.1	0	0	0	1	0	0	0	0	QnrB19	nd	nd
P4A1.1	0	0	0	1	0	0	0	0	QnrB19	nd	nd
P4A2.1	0	0	0	1	0	0	0	0	QnrB19	nd	nd
P4A3.1	0	0	0	1	0	0	0	0	QnrB19	nd	nd
P4A4.1	0	0	0	1	0	0	0	0	QnrB19	nd	nd
P4A5.1	0	0	0	1	0	0	0	0	QnrB19	nd	nd
P4A6.1	0	0	0	1	0	0	0	0	QnrB19	nd	nd
P4A7.1	1	1	1	0	0	0	0	0	nd	CMY-2	nd
P4A7.2	0	0	0	1	0	0	0	0	QnrB19	nd	nd
P4A8.1	0	0	0	1	0	0	0	0	-	nd	nd
P4A9.1	0	0	0	1	0	0	0	0	QnrB19	nd	nd
P5A1.1	0	0	0	1	0	0	0	0	QnrB19	nd	nd
P5A2.1	0	0	0	1	0	0	0	0	QnrB19	nd	nd
P5A3.1	0	0	0	1	0	0	0	0	QnrB19	nd	nd
P5A4.1	0	0	0	1	0	0	0	0	-	nd	nd
P5A5.1	0	0	0	1	0	0	0	0	-	nd	nd
P5A5.2	0	0	0	1	0	0	0	0	QnrB19	nd	nd
P5A6.1	0	0	0	1	0	0	0	0	QnrB19	nd	nd
P5A7.1	0	0	0	1	0	0	0	0	-	nd	nd
P5A8.1	0	0	0	1	0	0	0	0	QnrB19	nd	nd
P5A9.1	0	0	0	1	0	0	0	0	QnrB19	nd	nd
P5A10.1	0	0	0	1	0	0	0	0	QnrB19	nd	nd
P6A1.1	0	0	0	1	0	0	1	0	-	nd	nd
P6A2.1	0	0	0	1	0	0	1	0	-	nd	nd
P6A3.1	0	0	0	1	0	0	1	0	-	nd	nd
P6A4.1	0	0	0	1	0	0	0	0	-	nd	nd
P6A5.1	0	0	0	1	0	0	0	0	-	nd	nd
P6A6.1	0	0	0	1	0	0	0	0	-	nd	nd
P6A6.2	0	0	0	1	0	0	0	1	QnrB19	nd	mcr-1
P6A7.1	0	0	0	1	0	0	0	0	-	nd	nd
P6A8.1	0	0	0	1	0	0	1	0	-	nd	nd
P6A9.9	0	0	0	1	0	0	0	0	-	nd	nd
P6A10.1	0	0	0	1	0	0	0	0	-	nd	nd
P7A1.1	0	0	0	1	0	0	0	0	-	nd	nd
P7A1.2	0	0	0	1	0	0	0	0	QnrB19	nd	nd
P7A2.1	0	0	0	1	0	0	0	0	-	nd	nd
P7A3.1	0	0	0	1	0	0	0	0	QnrB19	nd	nd
P7A4.1	0	0	0	1	0	0	0	0	-	nd	nd
P7A4.2	0	0	0	1	0	0	0	0	QnrB19	nd	nd
P7A5.1	0	0	0	1	0	0	0	0	QnrB19	nd	nd
P7A6.1	0	0	0	1	0	0	0	0	QnrB19	nd	nd
P7A7.1	0	0	0	1	0	0	0	0	-	nd	nd
P7A7.2	0	0	0	1	0	0	0	0	QnrB19	nd	nd
P7A8.1	0	0	0	1	0	0	0	0	QnrB19	nd	nd
P7A8.2	0	0	0	1	0	0	0	0	-	nd	nd
P7A9.1	0	0	0	1	0	0	0	0	QnrB19	nd	nd
P7A9.2	0	0	0	1	0	0	0	0	-	nd	nd
P7A10.1	0	0	0	1	0	0	0	0	QnrB19	nd	nd
P8A3.1	1	1	1	0	0	0	0	0	nd	CMY-2	nd
P8A3.2	0	0	0	1	0	0	0	0	-	nd	nd
P8A4.1	1	1	1	0	0	0	1	0	nd	CTX-M-2	nd
P8A5.1	1	1	1	0	0	0	0	0	nd	CMY-2	nd
P8A6.1	1	1	1	0	0	0	0	0	nd	CMY-2	nd
P8A7.1	1	1	1	0	0	0	0	0	nd	CMY-2	nd
P8A7.2	0	0	0	1	0	0	0	0	-	nd	nd
P8A8.1	0	0	0	1	0	0	0	0	QnrB19	nd	nd
P8A10.1	1	1	1	1	0	0	0	0	-	CMY-2	nd
P9A2.1	0	0	0	1	0	0	1	0	QnrB19	nd	nd
P9A3.1	0	0	0	1	0	0	1	0	QnrB19	nd	nd
P9A4.1	0	0	0	1	0	0	0	0	-	nd	nd
P9A5.1	0	0	0	1	0	0	1	0	QnrB19	nd	nd
P9A6.1	0	0	0	1	0	0	0	0	-	nd	nd
P9A7.1	0	0	0	1	0	0	0	0	-	nd	nd
P9A8.1	0	0	0	1	0	0	1	0	QnrB19	nd	nd
P9A9.1	0	0	0	1	0	0	0	0	-	nd	nd
P10A1.1	0	0	0	1	0	0	0	0	-	nd	nd
P10A2.1	0	0	0	1	0	0	0	0	-	nd	nd
P10A3.1	0	0	0	1	0	0	0	0	-	nd	nd
P10A5.1	0	0	0	1	0	0	0	0	-	nd	nd
P10A6.1	0	0	0	1	0	0	0	0	-	nd	nd
P10A7.1	0	0	0	1	0	0	0	0	-	nd	nd
P10A8.1	0	0	0	1	0	0	0	0	-	nd	nd
P10A9.1	0	0	0	1	0	0	0	0	-	nd	nd
P10A10.1	0	0	0	1	0	0	0	0	-	nd	nd
P11A1.1	0	0	0	1	0	0	0	0	-	nd	nd
P11A2.1	0	0	0	1	0	0	0	0	-	nd	nd
P11A3.1	0	0	0	1	0	0	0	0	-	nd	nd
P11A4.1	0	0	0	1	0	0	1	0	-	nd	nd
P11A5.1	0	0	0	1	0	0	0	0	-	nd	nd
P11A6.1	0	0	0	1	0	0	0	0	-	nd	nd
P11A7.1	0	0	0	1	0	0	0	0	-	nd	nd
P11A8.1	0	0	0	1	0	0	0	0	-	nd	nd
P11A9.1	0	0	0	1	0	0	0	0	-	nd	nd
P11A10.1	0	0	0	1	0	0	0	0	-	nd	nd
P12A1.1	0	0	0	1	0	0	1	0	-	nd	nd
P12A2.1	0	0	0	1	0	0	1	0	-	nd	nd
P12A3.1	0	0	0	1	0	0	1	0	-	nd	nd
P12A4.1	0	0	0	1	0	0	1	0	QnrB19	nd	nd
P12A5.1	0	0	0	1	0	0	1	0	QnrB19	nd	nd
P12A7.1	0	0	0	1	1	0	1	0	-	nd	nd
P12A10.1	0	0	0	1	0	0	1	0	QnrB19	nd	nd
P13A1.1	0	0	0	1	0	0	0	0	QnrB19	nd	nd
P13A1.2	0	0	1	1	0	0	0	0	-	CTX-M-8	nd
P13A2.1	0	0	0	1	0	0	1	0	QnrB19	nd	nd
P13A2.2	1	1	1	1	0	0	0	0	-	CTX-M-8	nd
P13A3.1	0	0	0	1	0	0	0	0	QnrB19/QnrE1	nd	nd
P13A3.2	1	0	1	0	0	0	0	0	nd	SHV-2	nd
P13A4.1	0	0	0	1	0	0	0	0	QnrB19	nd	nd
P13A5.1	0	0	0	1	0	0	1	0	QnrB19	nd	nd
P13A5.2	1	0	1	1	0	0	0	0	-	SHV-2	nd
P13A5.3	1	0	0	0	0	0	0	0	nd	nd	nd
P13A6.1	0	0	0	1	0	0	1	0	QnrB19	nd	nd
P13A6.2	1	1	1	1	0	0	0	0	QnrB19	CMY-2	nd
P13A7.1	1	0	1	1	0	0	0	0	-	CTX-M-8	nd
P13A7.2	0	0	0	1	0	0	0	0	QnrB19	nd	nd
P13A8.1	0	0	0	1	0	0	0	0	QnrB19	nd	nd
P13A8.2	1	0	1	1	0	0	0	0	-	CMY-2	nd
P13A9.1	0	0	0	1	0	0	0	0	-	nd	nd
P13A10.1	0	0	0	1	0	0	0	0	QnrB19	nd	nd
P13A10.2	1	1	1	1	0	0	0	0	-	CMY-2	nd
S1A1.1	0	0	0	1	0	0	0	0	qnrB19	nd	nd
S1A2.1	0	0	0	1	0	0	0	0	-	nd	nd
S1A2.2	0	0	1	1	0	0	0	0	-	CTX-M-8	nd
S1A3.1	0	0	1	0	0	0	0	0	nd	CTX-M-8	nd
S1A3.2	0	0	0	1	0	0	0	0	qnrB19/qnrS1	nd	nd
S1A3.3	0	0	0	1	0	0	0	0	qnrB19	nd	nd
S1A4.1	1	0	1	0	0	0	0	0	nd	CTX-M-8	nd
S1A4.2	0	0	0	1	0	0	0	0	-	nd	nd
S1A5.1	0	0	0	1	0	0	0	0	qnrB19	nd	nd
S1A5.2	0	0	0	1	0	0	1	0	-	nd	nd
S1A6.1	0	0	1	0	0	0	0	0	nd	CTX-M-8	nd
S1A6.2	0	0	0	1	0	0	0	0	qnrB19	nd	nd
S1A7.1	0	0	0	1	0	0	0	0	-	nd	nd
S1A7.2	1	0	1	1	0	0	0	0	-	CTX-M-8	nd
S1A8.1	1	0	1	1	0	0	0	0	-	CTX-M-8	nd
S1A8.2	0	0	0	1	0	0	0	0	-	nd	nd
S1A9.1	0	0	0	1	0	0	0	0	-	nd	nd
S2A1.1	0	0	0	1	0	0	0	0	-	nd	nd
S2A2.1	0	0	0	1	0	0	0	0	QnrB19/QnrS1	nd	nd
S2A3.1	1	0	1	1	6	0	1	0	QnrB19/QnrS1	CTX-M-15	nd
S2A4.1	0	0	0	1	0	0	0	0	QnrB19/QnrS1	nd	nd
S2A4.2	1	1	1	1	1	0	1	0	-	CMY-2	nd
S2A5.1	1	0	1	1	0	0	0	0	QnrB19	CTX-M-14	nd
S2A5.2	0	0	0	1	0	0	0	0	QnrB19/QnrS1	nd	nd
S2A5.3	0	0	0	1	0	0	0	0	-	nd	nd
S2A6.1	0	0	0	1	0	0	0	0	QnrB19/QnrS1	nd	nd
S2A7.1	1	1	1	1	1	0	1	0	-	CMY-2	nd
S2A7.2	0	0	0	1	0	0	0	0	-	nd	nd
S2A8.1	0	0	0	1	0	0	1	0	QnrS1	nd	nd
S2A8.2	1	0	1	1	0	0	1	0	-	CTX-M-14	nd
S2A9.1	0	0	0	1	0	0	0	0	QnrB19	nd	nd
S2A9.2	1	0	1	1	0	1	1	0	-	CTX-M-8	nd
S2A10.1	1	1	1	1	1	0	1	0	-	CTX-M-14	nd
S2A10.2	0	0	0	1	0	0	0	0	QnrB19	nd	nd
S3A1.1	1	0	0	1	1	0	1	1	-	nd	mcr-1
S3A1.2	1	1	1	1	0	0	1	0	-	CMY-2	nd
S3A1.3	1	0	0	1	1	1	0	0	-	nd	nd
S3A2.2	0	1	1	1	0	0	1	0	-	SHV-12	nd
S3A2.3	1	0	0	1	0	1	1	0	-	nd	nd
S3A3.1	1	1	1	1	1	0	0	1	-	CMY-2	mcr-1
S3A3.2	1	1	1	1	0	0	0	0	-	CMY-2	nd
S3A3.3	1	1	1	1	0	0	1	0	-	SHV-12	nd
S3A4.1	1	0	0	1	1	0	1	1	-	CMY-2	mcr-1
S3A4.2	1	1	1	1	0	0	0	0	-	nd	nd
S3A5.1	0	0	0	1	1	0	1	1	-	nd	mcr-1
S3A5.2	0	1	1	1	0	0	1	0	-	SHV-12	nd
S3A5.3	0	0	0	1	0	0	0	0	qnrB19	nd	nd
S3A6.1	0	1	0	1	1	0	1	1	-	nd	mcr-1
S3A6.2	0	1	1	1	0	0	1	0	-	SHV-12	nd
S3A6.3	1	1	1	1	0	0	0	0	-	CMY-2	nd
S3A7.1	1	1	1	1	1	0	0	1	-	CMY-2	mcr-1
S3A7.2	1	1	1	1	0	1	1	0	-	SHV-12	nd
S3A7.3	1	1	1	1	0	0	1	0	-	CMY-2	nd
S3A8.1	0	0	0	1	1	0	1	1	-	nd	mcr-1
S3A8.2	1	1	1	1	0	0	1	0	-	CMY-2	nd
S3A8.3	0	1	1	1	1	0	1	0	-	SHV-12	nd
S3A9.1	1	1	1	1	0	0	1	0	-	CMY-2	nd
S3A1O.1	0	0	0	1	0	0	1	1	-	nd	mcr-1
S3A1O.2	1	1	1	1	0	0	1	0	-	SHV-12	nd
S3A1O.3	1	1	1	1	1	1	1	0	-	CMY-2	nd
S4A1.1	1	1	1	1	0	0	0	0	-	CTX-M-8/CTX-M-14	nd
S4A1.2	0	0	0	1	0	0	1	0	-	nd	nd
S4A2.1	1	0	1	1	0	0	0	0	-	CTX-M-8	nd
S4A2.2	1	0	0	1	0	0	1	0	qnrS1	nd	nd
S4A3.1	1	0	0	1	0	0	0	0	qnrS1	nd	nd
S4A4.1	0	0	0	1	0	0	1	0	-	nd	nd
S4A4.2	0	0	0	1	0	0	0	0	qnrS1	nd	nd
S4A5.1	1	0	1	1	0	0	0	0	-	CTX-M-8	nd
S4A5.2	1	0	0	1	0	0	0	0	qnrS1	nd	nd
S4A6.1	1	0	1	1	0	0	0	0	-	CTX-M-8	nd
S4A6.2	1	0	0	1	0	0	1	0	-	nd	nd
S4A7.1	0	0	1	1	0	0	0	0	-	CTX-M-14	nd
S4A7.2	0	0	0	1	0	0	1	0	-	nd	nd
S4A7.3	0	0	0	1	0	0	0	0	qnrS1	nd	nd
S4A8.1	0	0	0	1	0	0	0	0	qnrS1	nd	nd
S4A9.1	1	0	0	1	1	0	1	0	qnrS1	nd	nd
S4A10.1	0	0	0	1	0	0	1	0	qnrS1	nd	nd
S5A1.1	1	0	1	1	0	0	0	0	-	CTX-M-8	nd
S5A1.2	1	0	0	1	0	0	0	0	-	nd	nd
S5A1.3	1	0	0	1	0	0	0	0	qnrS1	nd	nd
S5A2.1	1	0	1	1	0	0	0	0	-	CTX-M-8	nd
S5A2.2	1	0	0	1	0	0	0	0	qnrS1	nd	nd
S5A3.1	1	0	0	1	0	0	1	0	-	nd	nd
S5A4.1	1	0	1	1	0	0	0	0	-	CTX-M-8	nd
S5A4.2	0	0	0	1	0	0	1	0	qnrS1	nd	nd
S5A4.3	0	0	0	1	0	0	0	0	qnrB19/qnrS1	nd	nd
S5A5.1	1	0	1	1	0	0	0	0	-	CTX-M-8	nd
S5A5.2	1	0	0	1	0	0	0	0	qnrS1	nd	nd
S5A6.1	1	0	1	1	0	1	0	0	qnrB19	CTX-M-8	nd
S5A6.2	1	0	1	1	0	0	0	0	-	CTX-M-8	nd
S5A6.3	1	0	0	1	0	1	0	0	-	nd	nd
S5A7.1	1	0	1	1	0	0	0	0	qnrB19	CTX-M-8	nd
S5A7.2	1	0	0	1	0	0	0	0	qnrS1	nd	nd
S5A8.1	1	0	0	1	0	0	1	0	qnrS1	nd	nd
S5A9.1	1	0	1	1	0	0	1	0	-	CTX-M-8	nd
S5A9.2	1	0	0	1	1	0	1	0	-	nd	nd
S5A10.1	1	0	1	1	0	0	0	0	-	CTX-M-8	nd
S5A10.2	1	0	0	1	0	0	0	0	qnrS1	nd	nd
S5A10.3	1	0	0	1	0	0	1	0	-	nd	nd
	77	33	68	299	29	8	125	9
